# Supplementary material for: Lapatinib Suppresses HER2-Overexpressed Cholangiocarcinoma and Overcomes ABCB1– Mediated Gemcitabine Chemoresistance
Source: Front Oncol. 2022 Apr 8;12:860339. doi: 10.3389/fonc.2022.860339 (PMC9033256; doi:10.3389/fonc.2022.860339)
Supplement: Supplementary Video 1 — Time-lapse movie of organoids treated with DMSO(Control), 5 μM gemcitabine (Gem), 5 μM lapatinib (Lapa), and 5 μM gemcitabine+5 μM lapatinib (Gem+Lapa). The movie was initiated as the drug was added into the medium and continued for 4 days. Each picture was taken at an interval of 1 hour using the Live Cell Imaging System (Etaluma, Ameirica). (A–D) CC6062 treated with DMSO, Lapa, Gem and Gem+Lapa. (E, F) CC2196 treated with DMSO and Lapa. (G, H) CC9630 treated with DMSO and Lapa. [file DataSheet_1.zip]

Archive with 9 entries (8 files):
- Video/
- Video/Video S1A.mp4
- Video/Video S1B.mp4
- Video/Video S1C.mp4
- Video/Video S1D.mp4
- Video/Video S1E.mp4
- Video/Video S1F.mp4
- Video/Video S1G.mp4
- Video/Video S1H.mp4
