# Supplementary material for: Lapatinib Suppresses HER2-Overexpressed Cholangiocarcinoma and Overcomes ABCB1– Mediated Gemcitabine Chemoresistance
Source: Front Oncol. 2022 Apr 8;12:860339. doi: 10.3389/fonc.2022.860339 (PMC9033256; doi:10.3389/fonc.2022.860339)
Supplement: Supplementary file 7 [file DataSheet_2.zip › Table S1.xlsx]

## Sheet: Table S1
Table S1	Studies examining HER2 amplification in biliary tract carcinoma
		HER2 Amplification
	Study	Method (Definition of Amplification)	Number of cases	Site	Frequency
	Jacobi, O et al. 2021	DNA-sequencing	1863	iCCA	0.028
				pCCA/dCCA	0.04
	Vivaldi, C et al. 2020	IHC and FISH analysis	100	BTCs	0.111
	Kawamoto, T et al. 2015	IHC and FISH analysis	113	CCA	0.23
				Gallbladder	0.17
	Jung MJ et al. 2017	IHC and FISH analysis	84	CCA	0.036
	Hechtman J et al.2015	NGS，IHC and FISH analysis	100	dCCA	0.13
	Albrecht T et al.2019	IHC and FISH analysis	436	iCCA	0.006
				pCCA/dCCA	0.018
	Harder J et al.2009	IHC and FISH analysis	56	BTCs	0.05
	Montal R et al.2020	DNA-sequencing	150	pCCA/dCCA	0.013
	Jusakul A et al.2017	DNA-sequencing	489	Fluke-Positive	0.104
				Fluke-Negative	0.027
