# Supplementary material for: Lapatinib Suppresses HER2-Overexpressed Cholangiocarcinoma and Overcomes ABCB1– Mediated Gemcitabine Chemoresistance
Source: Front Oncol. 2022 Apr 8;12:860339. doi: 10.3389/fonc.2022.860339 (PMC9033256; doi:10.3389/fonc.2022.860339)
Supplement: Supplementary file 7 [file DataSheet_2.zip › Table S2.xlsx]

## Sheet: Sheet1
Table S2	Clinical pathological information of CC6062, CC9630 and CC2196
		Age	Sex	Tumor Site	Risk factors	Underlying liver diseases	HER2 status	Tumor grade	T stage	N stage
	CC6062	58	Male	pCCA	Sporadic	Hepatitis B	+++	G2	T3	N1
	CC9630	63	Female	pCCA	Sporadic	No	0	G3	T1	N0
	CC2196	71	Male	pCCA	Sporadic	No	0	G2	T1	N0
