# Supplementary material for: Lapatinib Suppresses HER2-Overexpressed Cholangiocarcinoma and Overcomes ABCB1– Mediated Gemcitabine Chemoresistance
Source: Front Oncol. 2022 Apr 8;12:860339. doi: 10.3389/fonc.2022.860339 (PMC9033256; doi:10.3389/fonc.2022.860339)
Supplement: Supplementary file 7 [file DataSheet_2.zip › Table S3.xlsx]

## Sheet: Sheet1
Table S3	Docking results for lapatinib, verapamil and three gemcitabine derivatives
	Compound name	S(dock score)
	dFdC	-5.5931
	dFdU	-5.7862
	dFdCTP	-7.5603
	Lapatinib	-8.9292
	Verapamil	-8.4139
