# Supplementary material for: Lapatinib Suppresses HER2-Overexpressed Cholangiocarcinoma and Overcomes ABCB1– Mediated Gemcitabine Chemoresistance
Source: Front Oncol. 2022 Apr 8;12:860339. doi: 10.3389/fonc.2022.860339 (PMC9033256; doi:10.3389/fonc.2022.860339)
Supplement: Supplementary file 7 [file DataSheet_2.zip › Table S4.xlsx]

## Sheet: Sheet1
Table S4	Common amino acids residues shared between lapatinib, dfdCTP and verapamil
	Compounds	Total	Common amino acid residues
	Lapatinib and dFdCTP	8	Thr199, Gln195, Ser344, Leu65, Gln347, His61, Gln946, Tyr950
	Lapatinib and Verapamil	11	Phe336, Phe983, Asn839, Phe343, Gln725, Met986, Gln990, Gln838, Leu339, Asn842, Ala987
	dFdCTP and Verapamil	0
